# Supplementary material for: Multivariate Analysis of Essential Oil Composition of Artemisia annua L. Collected from Different Locations in Korea
Source: Molecules. 2023 Jan 23;28(3):1131. doi: 10.3390/molecules28031131 (PMC9920137; doi:10.3390/molecules28031131)
Supplement: Supplementary file 1 [file molecules-28-01131-s001.zip]

Archive with 1 entries (1 files):
- molecules-2166780-supplementary.pdf
